# Supplementary material for: Does Nitrogen Fertilization Affect the Secondary Structures of Gliadin Proteins in Hypoallergenic Wheat?
Source: Molecules. 2022 Sep 3;27(17):5684. doi: 10.3390/molecules27175684 (PMC9457604; doi:10.3390/molecules27175684)
Supplement: Supplementary file 1 [file molecules-27-05684-s001.zip]

Archive with 1 entries (1 files):
- molecules-1858144-supplementary.pdf
